# Supplementary material for: Beyond composite scores in chronotype assessment: item-level predictive patterns in the Morningness–Eveningness Questionnaire
Source: Sci Rep. 2026 Jun 4;16:17347. doi: 10.1038/s41598-026-54301-w (PMC13236993; doi:10.1038/s41598-026-54301-w)
Supplement: Supplementary file 1 — Supplementary Material 1 [file 41598_2026_54301_MOESM1_ESM.rmd]

---
title: "Supplementary Tutorial: A Complete Pipeline for Multi-Class Classification in R"
author: "Yannick Metzler, IfADo, Leibniz Research Centre for Working Environment and Human Factors"
date: "`October 2025, R 4.5.1"
output: html_document
---

## Contents

1. [Abstract](#abstract)
2. [Introduction and Scientific Background](#introduction)
3. [Configuration and Setup](#configuration)
4. [Data Preparation Protocol](#data-preparation)
   - Data Generation Function (Load your data)
   - Data Execution and Validation
   - Exploratory Data Analysis
5. [Feature Standardization Analysis](#standardization)
6. [Model Training and Comparison](#model-training)
   - Training Setup and Cross-Validation
   - Algorithm Comparison (RF, XGBoost, SVM)
7. [Feature Importance Analysis](#feature-importance)
   - Multi-Class Importance Handling
8. [Advanced Model Interpretation](#advanced-interpretation)
   - Partial Dependence Plots
9. [Model Evaluation and Diagnostics](#model-evaluation)
10. [Summary and Recommendations](#summary)
11. [References](#references)
12. [Appendix: Troubleshooting Common Issues](#troubleshooting)

---

## 1. Abstract {#abstract}

This supplementary tutorial provides a complete, reproducible workflow for multi-class classification analysis in R. The pipeline covers data preparation with missing value analysis, leakage-safe preprocessing learned inside cross-validation (imputation and standardization), evaluation of multiple machine learning algorithms (XGBoost, Random Forest, Support Vector Machines), handling of class imbalance using SMOTE applied within CV folds, and comprehensive model interpretation through variable importance and partial dependence plots (PDP). All code is designed to be easily adaptable to different datasets while maintaining scientific rigor and reproducibility. Estimated completion time: 30–45 minutes depending on dataset size.

**Important Notes:**
- To run this tutorial in RStudio, click "Knit" in the top toolbar. The knitting process takes several minutes, with model training (around 50% progress) being the most time-intensive step.
- This tutorial uses a synthetic data generator for demonstration. To run code interactively, execute chunks sequentially by clicking the green arrow at the top right of each chunk, or use "Run All Chunks Above" before running a specific chunk.
- In most cases, the sample size between classes is unbalanced. This code uses synthetic minority over-sampling (SMOTE) to take care of that. Essentially, SMOTE does not introduce data, but synthetically replicates the available data. Example: You have a sample size class imbalance between morning (1500), neutral (1000), and evening (700) chronotypes. SMOTE application  synthetically replicates data to achieve balance with 1500 cases in each class while maintaining in-class variance.
- XGBoost may display deprecation warnings (`ntree_limit` is deprecated). These are informational only and do not affect results.
---

## 2. Introduction and Scientific Background {#introduction}

### Overview of the Classification Pipeline

The workflow follows current best practices in machine learning and includes:

1. Data Preparation: Missing value analysis; imputation applied inside cross-validation (CV) to avoid leakage (Troyanskaya et al., 2001).
2. Feature Standardization: z-score standardization learned within CV folds.
3. Algorithm Comparison: Evaluation of XGBoost (Chen & Guestrin, 2016), Random Forest (Breiman, 2001), and Support Vector Machines (Cortes & Vapnik, 1995).
4. Class Imbalance: SMOTE (Chawla et al., 2002) applied within training folds.
5. Model Interpretation: Variable importance and partial dependence (Friedman, 2001).

### Why Leakage-Safe Preprocessing Matters

All preprocessing (imputation, scaling, resampling like SMOTE) must be learned only on training folds and then applied to validation folds. Performing these steps globally before CV leaks information and inflates performance estimates. We therefore use caret’s fold-internal preProcess and sampling mechanisms.

### When to Use This Pipeline

- Classification problems with 3 or more classes
- Datasets with numerical or mixed predictors (treated as numeric)
- Situations requiring interpretable and reproducible results
- Cases with potential class imbalance and missing values

---

## 3. Configuration and Setup {#configuration}

```{r setup, include=FALSE}
# Configure knitr defaults for readable output
knitr::opts_chunk$set(echo = TRUE, message = TRUE, warning = FALSE)
```

### Global Configuration Parameters

We first centralize parameters for reproducibility and easy modification.

```{r config}
# Global Configuration Parameters
# - cv_folds: number of cross-validation folds
# - parallel_cores: set >1 to speed up training (optional)
# - save_results: whether to persist model and session info
TUTORIAL_CONFIG <- list(
  cv_folds = 10,              # 5–10 recommended
  cv_repeats = 1,
  parallel_cores = 1,         # >1 enables parallel training
  max_features_plot = 15,
  global_seed = 123,
  save_results = TRUE,
  results_dir = "classification_results"
)
```

### Package Installation and Loading

Why these packages?
- caret: unified ML framework (training, CV, preprocessing, resampling)
- xgboost, randomForest, kernlab: core algorithms
- DMwR: SMOTE within caret’s trainControl (archived on CRAN and isntalled from archive)
- RANN: required for knnImpute in caret’s preProcess
- pdp, ggplot2, dplyr, tidyr: interpretation and visualization
- doParallel: optional parallelization

```{r packages}
required_pkgs <- c(
  "caret", "xgboost", "randomForest", "kernlab",
  "RANN",
  "pdp", "ggplot2", "dplyr", "tidyr", "doParallel"
)
 
# Set CRAN mirror before installing
options(repos = c(CRAN = "https://cloud.r-project.org/"))
 
# Install required packages WITH all dependencies
for (pkg in required_pkgs) {
  if (!requireNamespace(pkg, quietly = TRUE)) {
    install.packages(pkg, dependencies = TRUE)  # dependencies = TRUE is important!
  }
}
 
# DMwR (archived on CRAN, install from archive if needed)
if (!requireNamespace("DMwR", quietly = TRUE)) {
  # Install ALL dependencies that DMwR needs
  install.packages(c("abind", "quantreg", "ROCR", "xts", "quantmod"), 
                   dependencies = TRUE)  # <- dependencies = TRUE here as well!
  install.packages("https://cran.r-project.org/src/contrib/Archive/DMwR/DMwR_0.4.1.tar.gz", 
                   repos = NULL, type = "source")
}
 
library(caret)
library(randomForest)
library(xgboost)
library(kernlab)
library(RANN)
library(pdp)
library(ggplot2)
library(dplyr)
library(tidyr)
library(doParallel)
library(DMwR)
```

---

## 4. Data Preparation Protocol {#data-preparation}

Data preparation is crucial. We provide a realistic data generator and a clear plan to avoid leakage. Replace the generator with your own data loading as needed.

### Step 1: Data Generation or Loading

- For tutorial users: Use the generator below to run the complete pipeline end-to-end.
- For your own data: Replace the generator with your data import. Ensure the target is a factor (3+ levels) and predictors are numeric (continuous or ordinal coded numerically). Missing values are allowed only in predictors.

Data format requirements:
- Target variable: Factor with 3+ levels (for multi-class classification)
- Predictors: Numeric variables (continuous or ordinal coded as numeric)
- Missing values: Allowed (will be imputed within CV)

```{r data-gen}
# Data generation or loading
# For tutorial users: synthetic multi-class data with optional missingness and Likert-style predictors.
# For your own data: replace 'dataset <- example_data' with your dataset and set 'target_variable' and 'predictors'.
generate_classification_data <- function(n_samples = 600,
                                         n_features = 20,
                                         n_classes = 3,
                                         class_names = NULL,
                                         class_balance = NULL,
                                         missing_rate = 0.05,
                                         feature_types = c("likert", "numeric"),
                                         random_seed = 123) {
  set.seed(random_seed)
  if (is.null(class_names)) class_names <- paste0("Class", seq_len(n_classes))
  if (is.null(class_balance)) class_balance <- rep(1 / n_classes, n_classes)
  class_balance <- class_balance / sum(class_balance)

  # Assign classes
  y <- factor(sample(class_names, n_samples, replace = TRUE, prob = class_balance),
              levels = class_names)

  # Create features with class-specific signal
  X <- matrix(0, nrow = n_samples, ncol = n_features)
  colnames(X) <- paste0("X", seq_len(n_features))
  for (j in seq_len(n_features)) {
    base <- rnorm(n_samples)
    shift <- rnorm(n_classes, sd = 1.2)
    X[, j] <- base + shift[as.integer(y)]
  }

  # Likert-style features (1–5) if requested
  feature_types <- match.arg(feature_types)
  if (feature_types == "likert") {
    X <- apply(X, 2, function(col) {
      scaled <- scale(col)
      cuts <- quantile(scaled, probs = seq(0, 1, by = 0.2), na.rm = TRUE)
      likert <- cut(scaled, breaks = unique(cuts), include.lowest = TRUE, labels = FALSE)
      as.numeric(pmin(5, pmax(1, round(likert + rnorm(length(likert), sd = 0.2)))))
    })
  }

  # Introduce missingness in predictors
  if (missing_rate > 0) {
    m <- matrix(runif(n_samples * n_features) < missing_rate, nrow = n_samples)
    X[m] <- NA
  }

  result_data <- as.data.frame(X)
  result_data$Class <- y
  return(result_data)
}

# For tutorial users: generate example data
set.seed(TUTORIAL_CONFIG$global_seed)
example_data <- generate_classification_data(
  n_samples = 600,
  n_features = 20,
  n_classes = 3,
  class_names = c("Morning", "Neutral", "Evening"),
  class_balance = c(0.45, 0.35, 0.20),
  missing_rate = 0.05,
  feature_types = "likert",
  random_seed = TUTORIAL_CONFIG$global_seed
)

# For your own data: replace the next line with your dataset (ensure factor target, numeric predictors)
dataset <- example_data
target_variable <- "Class"
predictors <- setdiff(names(dataset), target_variable)

# Validate target assumptions
stopifnot(is.factor(dataset[[target_variable]]))
stopifnot(length(levels(dataset[[target_variable]])) >= 3)
stopifnot(!any(is.na(dataset[[target_variable]])))
```

### Step 2: Exploratory Data Analysis

Why EDA matters:
- Understand missingness patterns, class distribution, feature scales, and outliers
- Catch data quality issues before modeling

```{r eda}
# Quick EDA: class balance and missingness
class_counts <- table(dataset[[target_variable]])
class_prop <- prop.table(class_counts)
class_counts
round(100 * class_prop, 2)

missing_analysis <- data.frame(
  Variable = c(predictors, target_variable),
  N_Missing = sapply(dataset[c(predictors, target_variable)], function(x) sum(is.na(x))),
  Pct_Missing = sapply(dataset[c(predictors, target_variable)],
                       function(x) round(sum(is.na(x)) / length(x) * 100, 2)),
  Type = c(rep("Predictor", length(predictors)), "Target")
) %>% dplyr::arrange(dplyr::desc(N_Missing))
head(missing_analysis, 10)
```

### Step 3: Preprocessing Plan (Leakage-Safe)

We do not apply global imputation or scaling. These steps are learned on training folds and applied to validation folds via caret::preProcess, avoiding leakage.

---

## 5. Feature Standardization Analysis {#standardization}

Feature scaling is crucial when predictors have different scales. Standardizing features helps distance-based algorithms (e.g., SVM) and improves optimization convergence. We use z-score standardization learned inside CV folds. Optionally, compare methods quickly (none, min–max, z-score).


```{r std-compare}
# Optional leakage-safe quick standardization comparison using xgbTree and 5-fold CV
set.seed(TUTORIAL_CONFIG$global_seed)

standardization_methods <- c("none", "minmax", "zscore")
std_results <- list()

quick_cv <- caret::trainControl(
  method = "cv", number = 5,
  classProbs = TRUE, 
  summaryFunction = caret::defaultSummary,
  savePredictions = "final"
)

for (method in standardization_methods) {
  # Always include imputation first, then add standardization method
  if (method == "none") {
    preproc <- c("knnImpute")
  } else if (method == "minmax") {
    preproc <- c("knnImpute", "range")
  } else {  # zscore
    preproc <- c("knnImpute", "center", "scale")
  }
  
  fit_quick <- caret::train(
    x = dataset[, predictors],           # x/y interface avoids model.frame
    y = dataset[[target_variable]],      # This is the fix!
    method = "xgbTree",
    preProcess = preproc,
    trControl = quick_cv,
    tuneLength = 3,
    metric = "Accuracy",
    verbose = FALSE
  )
  
  std_results[[method]] <- data.frame(
    Method = method,
    Accuracy = max(fit_quick$results$Accuracy, na.rm = TRUE)
  )
}

std_summary <- do.call(rbind, std_results)
std_summary <- std_summary[order(std_summary$Accuracy, decreasing = TRUE, na.last = TRUE), ]
std_summary
```

---

## 6. Model Training and Comparison {#model-training}

We conduct a fair comparison:
- Identical, stratified CV splits for all models
- Consistent preprocessing (knnImpute + center/scale) within folds
- SMOTE inside training folds
- Same metric (Accuracy/Kappa) across models to determine model performance

```{r train}
# Training setup: CV indices, SMOTE (optional), fold-internal preprocessing
set.seed(TUTORIAL_CONFIG$global_seed)

smote_available <- "DMwR" %in% loadedNamespaces()
if (!smote_available) {
  message("DMwR not available. Proceeding WITHOUT SMOTE. Install DMwR to enable SMOTE within CV.")
}

cv_index <- caret::createFolds(
  dataset[[target_variable]],
  k = TUTORIAL_CONFIG$cv_folds,
  returnTrain = TRUE
)

# Custom SMOTE function that brings all classes to majority size
dmwr_smote <- function(x, y) {
  # Convert to data frame if needed
  dat <- if (is.data.frame(x)) x else as.data.frame(x)
  dat$.y <- y
  
  # Calculate class sizes
  class_counts <- table(y)
  majority_count <- max(class_counts)
  
  # Process each class
  balanced_data <- list()
  
  for (class_name in names(class_counts)) {
    class_idx <- which(y == class_name)
    class_data <- dat[class_idx, , drop = FALSE]
    current_count <- class_counts[class_name]
    
    if (current_count < majority_count) {
      # Minority class: apply SMOTE to reach majority size
      needed_samples <- majority_count - current_count
      perc_over <- round((needed_samples / current_count) * 100)
      
      # Apply SMOTE with calculated percentage
      # Note: SMOTE may not create exact number due to k-NN constraints
      smoted <- tryCatch({
        DMwR::SMOTE(.y ~ ., data = class_data, 
                    perc.over = perc_over,
                    k = min(5, current_count - 1))  # k cannot exceed available samples
      }, error = function(e) {
        # Fallback: simple upsampling if SMOTE fails
        n_copies <- ceiling(majority_count / current_count)
        do.call(rbind, replicate(n_copies, class_data, simplify = FALSE))[1:majority_count, ]
      })
      
      balanced_data[[class_name]] <- smoted
    } else {
      # Majority class: keep as is
      balanced_data[[class_name]] <- class_data
    }
  }
  
  # Combine all classes
  result <- do.call(rbind, balanced_data)
  
  # Return in caret's expected format
  list(
    x = result[, !names(result) %in% ".y", drop = FALSE],
    y = result$.y
  )
}

# Report on SMOTE availability and effect
if (smote_available) {
  cat("\n=== SMOTE Configuration ===\n")
  cat("SMOTE is ENABLED - minority classes will be upsampled using synthetic samples\n")
  cat("\nOriginal class distribution:\n")
  print(table(dataset[[target_variable]]))
  cat("\nSMOTE will bring all classes to majority size (", max(table(dataset[[target_variable]])), " samples each)\n")
  cat("This happens independently within each CV fold on training data only.\n\n")
} else {
  cat("\n=== WARNING: SMOTE Not Available ===\n")
  cat("Training will proceed WITHOUT class balancing.\n")
  cat("Install DMwR to enable SMOTE: see package installation section.\n\n")
}

train_control <- caret::trainControl(
  method = "cv",
  number = TUTORIAL_CONFIG$cv_folds,
  index = cv_index,
  classProbs = TRUE,
  summaryFunction = caret::defaultSummary,
  sampling = if (smote_available) dmwr_smote else NULL,
  savePredictions = "final",
  allowParallel = TUTORIAL_CONFIG$parallel_cores > 1
)

# Prepare x and y for training (x/y interface to handle NAs properly)
X_train <- dataset[, predictors]
y_train <- dataset[[target_variable]]
p <- length(predictors)

# Random Forest
cat("\n=== Training Random Forest ===\n")
fit_rf <- caret::train(
  x = X_train,
  y = y_train,
  method = "rf",
  preProcess = c("knnImpute", "center", "scale"),
  trControl = train_control,
  tuneGrid = data.frame(mtry = c(2, max(1, p %/% 3), max(1, floor(sqrt(p))))),
  ntree = 500,
  metric = "Accuracy"
)

# XGBoost
cat("\n=== Training XGBoost ===\n")
fit_xgb <- caret::train(
  x = X_train,
  y = y_train,
  method = "xgbTree",
  preProcess = c("knnImpute", "center", "scale"),
  trControl = train_control,
  tuneGrid = expand.grid(
    nrounds = c(50, 100),
    max_depth = c(3, 6),
    eta = c(0.05, 0.3),
    gamma = 0,
    colsample_bytree = 0.8,
    min_child_weight = 1,
    subsample = 0.8
  ),
  metric = "Accuracy"
)

# SVM (Radial)
cat("\n=== Training SVM (Radial) ===\n")
fit_svmr <- caret::train(
  x = X_train,
  y = y_train,
  method = "svmRadial",
  preProcess = c("knnImpute", "center", "scale"),
  trControl = train_control,
  tuneLength = 7,
  metric = "Accuracy"
)

# Compare models on identical resamples
cat("\n=== Model Comparison ===\n")
res_cmp <- caret::resamples(list(RF = fit_rf, XGB = fit_xgb, SVMR = fit_svmr))
summary(res_cmp)

# Pick best model by CV Accuracy (simple heuristic)
candidates <- list(RF = fit_rf, XGB = fit_xgb, SVMR = fit_svmr)
accs <- sapply(candidates, function(m) max(m$results$Accuracy, na.rm = TRUE))
best_name <- names(which.max(accs))
best_model <- candidates[[best_name]]
cat(sprintf("\nBest performing model (CV): %s, Accuracy=%.3f\n", best_name, max(accs, na.rm = TRUE)))
```

Why compare multiple algorithms?
- No single algorithm dominates across all problems (No Free Lunch).
- Random Forest is robust on noisy tabular data; XGBoost handles interactions and non-linearities; SVM excels with clear separations and standardized features.
- Comparing lets your data “choose” what works best.

---

## 7. Feature Importance Analysis {#feature-importance}

Understanding why your model makes certain predictions:
- Scientific insight: Which variables matter for your research question?
- Model validation: Are important features consistent with domain knowledge?
- Feature selection: Can the model be simplified?

We use caret::varImp for a quick, model-specific importance overview.

```{r importance}
# Variable importance via caret::varImp
imp_best <- caret::varImp(best_model)
print(imp_best)

# Extract importance and handle different formats
imp_df <- as.data.frame(imp_best$importance)
imp_df$Feature <- rownames(imp_df)

# Debug: see what columns we have
cat("\nColumns in importance data:\n")
print(names(imp_df))

# For multi-class, calculate mean importance across classes if needed
if (!"Overall" %in% names(imp_df)) {
  numeric_cols <- names(imp_df)[sapply(imp_df, is.numeric)]
  if (length(numeric_cols) > 1) {
    # Multiple class columns - take mean
    imp_df$Overall <- rowMeans(imp_df[, numeric_cols, drop = FALSE])
  } else if (length(numeric_cols) == 1) {
    # Single numeric column - rename it
    names(imp_df)[names(imp_df) == numeric_cols[1]] <- "Overall"
  }
}

# Now sort by Overall
imp_df <- imp_df %>% dplyr::arrange(dplyr::desc(Overall))
top_features <- head(imp_df$Feature, TUTORIAL_CONFIG$max_features_plot)

cat("\nTop features by importance:\n")
head(imp_df, 10)
```

---

## 8. Advanced Model Interpretation {#advanced-interpretation}

PDPs show how a feature affects predicted probabilities on average (direction, shape, thresholds). They assume feature independence and may miss interactions.

```{r pdp}
# Partial dependence (average effect of a feature on predicted probability)
target_class <- levels(dataset[[target_variable]])[1]
feature_for_pdp <- top_features[1]

cat("Calculating partial dependence for:", feature_for_pdp, "\n")
cat("Target class:", target_class, "\n")

# Manual PDP calculation for more control
pdp_values <- sort(unique(dataset[[feature_for_pdp]]))
pdp_results <- data.frame(
  feature_value = pdp_values,
  avg_prediction = NA
)

for (i in seq_along(pdp_values)) {
  # Create dataset with feature fixed at this value
  temp_data <- dataset[, predictors]
  temp_data[[feature_for_pdp]] <- pdp_values[i]
  
  # Get predictions
  preds <- predict(best_model, newdata = temp_data, type = "prob")
  
  # Average prediction for target class
  pdp_results$avg_prediction[i] <- mean(preds[, target_class])
}

# Plot
library(ggplot2)
ggplot(pdp_results, aes(x = feature_value, y = avg_prediction)) +
  geom_line(color = "blue", linewidth = 1) +  # Changed from size to linewidth
  geom_point(color = "blue", size = 3) +
  labs(
    title = paste("Partial Dependence Plot:", feature_for_pdp),
    x = feature_for_pdp,
    y = paste("Average Predicted Probability of", target_class)
  ) +
  ylim(0, 1) +
  theme_minimal() +
  theme(plot.title = element_text(hjust = 0.5))

print(pdp_results)
```

Optional: SHAP (advanced, tree models)
- SHAP provides local/global explanations for tree models (XGB/RF) but is computationally heavier (consider shapviz/treeshap later).

---

## 9. Model Evaluation and Diagnostics {#model-evaluation}

Evaluation philosophy:
- Use out-of-fold (OOF) predictions from CV for fair, leakage-free metrics.
- Inspect overall and class-wise performance.

```{r evaluation}
# OOF predictions for best tuning
oof <- best_model$pred
bt  <- best_model$bestTune
for (nm in names(bt)) oof <- oof[oof[[nm]] == bt[[nm]], ]

# Confusion matrix and metrics on OOF predictions
conf_matrix <- caret::confusionMatrix(oof$pred, oof$obs, mode = "everything")
conf_matrix

overall_metrics <- data.frame(
  Metric = names(conf_matrix$overall),
  Value = round(as.numeric(conf_matrix$overall), 4)
)
overall_metrics

class_metrics <- as.data.frame(conf_matrix$byClass)
class_metrics$Class <- sub("^Class: ", "", rownames(class_metrics))
head(class_metrics)
```

Optional error/uncertainty analysis:
- If OOF probability columns are available, analyze confidence and entropy.

```{r evaluation-optional, eval=FALSE}
prob_cols <- levels(dataset[[target_variable]])
if (all(prob_cols %in% names(oof))) {
  oof$Max_Prob <- apply(oof[, prob_cols, drop = FALSE], 1, max)
  oof$Entropy  <- apply(oof[, prob_cols, drop = FALSE], 1, function(p) -sum(p * log(p + 1e-10)))
  # Add class-wise summaries as needed
}
```

---

## 10. Summary and Recommendations {#summary}

We synthesize the analysis into actionable guidance.

```{r summary}
# Summary block
cat("Best performing model (by CV):", best_name, "\n")
cat(sprintf("OOF Accuracy: %.2f%%\n", 100 * conf_matrix$overall["Accuracy"]))
cat(sprintf("OOF Kappa: %.3f\n", conf_matrix$overall["Kappa"]))
cat("Top features by importance (", best_name, "): ",
    paste(head(top_features, 5), collapse = ", "), "\n")
```

Specific recommendations:
- Preprocessing: Keep imputation and standardization fold-internal via caret preProcess to avoid leakage.
- Algorithm choice: Use CV summaries to select the model; RF or XGB often perform robustly on tabular data.
- Class imbalance: Apply SMOTE within folds (install DMwR2) and monitor class-wise metrics.
- Interpretation: Use varImp and PDP for immediate insights; add SHAP for deeper analysis when needed.
- Reproducibility: Save the model and sessionInfo; set seeds consistently.

```{r save}
# Save artifacts for reproducibility and deployment
if (TUTORIAL_CONFIG$save_results) {
  dir.create(TUTORIAL_CONFIG$results_dir, showWarnings = FALSE)
  saveRDS(best_model, file.path(
    TUTORIAL_CONFIG$results_dir,
    paste0("final_model_", best_name, "_", format(Sys.Date(), "%Y%m%d"), ".rds")
  ))
  writeLines(capture.output(sessionInfo()),
             file.path(TUTORIAL_CONFIG$results_dir, "sessionInfo.txt"))
}
```

---

## 11. References {#references}

Key methodological references used in this tutorial:
- Breiman, L. (2001). Random forests. Machine Learning, 45(1), 5–32.
- Chawla, N. V., et al. (2002). SMOTE: Synthetic minority over-sampling technique. Journal of Artificial Intelligence Research, 16, 321–357.
- Chen, T., & Guestrin, C. (2016). XGBoost: A scalable tree boosting system. Proceedings of KDD, 785–794.
- Cortes, C., & Vapnik, V. (1995). Support-vector networks. Machine Learning, 20(3), 273–297.
- Friedman, J. H. (2001). Greedy function approximation: A gradient boosting machine. Annals of Statistics, 29(5), 1189–1232.
- James, G., et al. (2013). An introduction to statistical learning. Springer.
- Kuhn, M., & Johnson, K. (2013). Applied predictive modeling. Springer.
- Troyanskaya, O., et al. (2001). Missing value estimation methods for DNA microarrays. Bioinformatics, 17(6), 520–525.
- Zheng, A., et al. (2018). Feature engineering for machine learning. O’Reilly.

```{r references_code}
# References duplicated inside a code chunk for copy/paste convenience:
# - Breiman, L. (2001). Random forests. Machine Learning, 45(1), 5–32.
# - Chawla, N. V., et al. (2002). SMOTE: Synthetic minority over-sampling technique. JAIR, 16, 321–357.
# - Chen, T., & Guestrin, C. (2016). XGBoost: A scalable tree boosting system. KDD, 785–794.
# - Cortes, C., & Vapnik, V. (1995). Support-vector networks. Machine Learning, 20(3), 273–297.
# - Friedman, J. H. (2001). Greedy function approximation: A gradient boosting machine. Annals of Statistics, 29(5), 1189–1232.
# - James, G., et al. (2013). An introduction to statistical learning. Springer.
# - Kuhn, M., & Johnson, K. (2013). Applied predictive modeling. Springer.
# - Troyanskaya, O., et al. (2001). Missing value estimation methods for DNA microarrays. Bioinformatics, 17(6), 520–525.
# - Zheng, A., et al. (2018). Feature engineering for machine learning. O’Reilly.
```

---

## Cleanup

```{r cleanup}
# Stop parallel cluster if it was started
if (exists("cl")) {
  parallel::stopCluster(cl)
  rm(cl)
}
```


---

## 12 Troubleshooting


```{r debug-preprocessing, echo=FALSE}
cat("=== DEBUGGING PREPROCESSING ===\n\n")

# 1. Check dataset structure
cat("1. Dataset Structure:\n")
cat("   - Class:", class(dataset), "\n")
cat("   - Dimensions:", dim(dataset), "\n")
cat("   - Column names:", paste(names(dataset), collapse=", "), "\n\n")

# 2. Check target variable
cat("2. Target Variable:\n")
cat("   - Name:", target_variable, "\n")
cat("   - Class:", class(dataset[[target_variable]]), "\n")
cat("   - Levels:", paste(levels(dataset[[target_variable]]), collapse=", "), "\n")
cat("   - Any NAs:", any(is.na(dataset[[target_variable]])), "\n")
cat("   - Count:", table(dataset[[target_variable]]), "\n\n")

# 3. Check predictors
cat("3. Predictors:\n")
cat("   - Number:", length(predictors), "\n")
cat("   - Names:", paste(head(predictors, 10), collapse=", "), "...\n\n")

# 4. Missing values analysis
cat("4. Missing Values in Predictors:\n")
missing_counts <- sapply(dataset[, predictors], function(x) sum(is.na(x)))
cat("   - Total NAs:", sum(missing_counts), "\n")
cat("   - Columns with NAs:", sum(missing_counts > 0), "\n")
cat("   - NA percentage:", round(100 * sum(missing_counts) / (nrow(dataset) * length(predictors)), 2), "%\n")
cat("   - Columns with most NAs:\n")
print(head(sort(missing_counts, decreasing = TRUE), 5))
cat("\n")

# 5. Test formula creation
cat("5. Testing Formula:\n")
test_formula <- as.formula(paste(target_variable, "~", paste(predictors, collapse = "+")))
cat("   - Formula class:", class(test_formula), "\n")
cat("   - Formula preview:", deparse(test_formula)[1], "...\n\n")

# 6. Test model.frame (this is where the error happens)
cat("6. Testing model.frame (THIS IS WHERE ERROR OCCURS):\n")
tryCatch({
  test_mf <- model.frame(test_formula, data = dataset, na.action = na.fail)
  cat("   - model.frame with na.fail: SUCCESS (no NAs)\n")
}, error = function(e) {
  cat("   - model.frame with na.fail: FAILED\n")
  cat("   - Error:", e$message, "\n")
})

tryCatch({
  test_mf_pass <- model.frame(test_formula, data = dataset, na.action = na.pass)
  cat("   - model.frame with na.pass: SUCCESS\n")
  cat("   - Resulting dimensions:", dim(test_mf_pass), "\n")
}, error = function(e) {
  cat("   - model.frame with na.pass: FAILED\n")
  cat("   - Error:", e$message, "\n")
})
cat("\n")

# 7. Test if preProcess works on raw data
cat("7. Testing preProcess directly:\n")
tryCatch({
  library(caret)
  test_preproc <- preProcess(dataset[, predictors], method = c("knnImpute"))
  cat("   - preProcess object created: SUCCESS\n")
  
  test_imputed <- predict(test_preproc, dataset[, predictors])
  remaining_nas <- sum(is.na(test_imputed))
  cat("   - Imputation applied: SUCCESS\n")
  cat("   - Remaining NAs after imputation:", remaining_nas, "\n")
}, error = function(e) {
  cat("   - preProcess FAILED\n")
  cat("   - Error:", e$message, "\n")
})
cat("\n")

# 8. Test x/y interface with preProcess
cat("8. Testing x/y interface:\n")
cat("   - X dimensions:", dim(dataset[, predictors]), "\n")
cat("   - Y length:", length(dataset[[target_variable]]), "\n")
cat("   - Y has NAs:", any(is.na(dataset[[target_variable]])), "\n\n")

cat("=== END DEBUGGING ===\n")
```
